# Supplementary material for: Unraveling the Structural and Compositional Peculiarities in CTAB-Templated CeO2-ZrO2-MnOx Catalysts for Soot and CO Oxidation
Source: Nanomaterials (Basel). 2023 Dec 9;13(24):3108. doi: 10.3390/nano13243108 (PMC10745992; doi:10.3390/nano13243108)
Supplement: Supplementary file 1 [file nanomaterials-13-03108-s001.zip]

Archive with 1 entries (1 files):
- nanomaterials-2739588-supplementary.pdf
